# Supplementary material for: Bacteria, Fungi, and Enzymes in Soil Treated with Sulcotrione and Terbuthylazine
Source: Int J Mol Sci. 2023 Sep 23;24(19):14469. doi: 10.3390/ijms241914469 (PMC10572980; doi:10.3390/ijms241914469)
Supplement: Supplementary file 1 [file ijms-24-14469-s001.zip]

Archive with 1 entries (1 files):
- ijms-2614132-supplementary.pdf
